# Supplementary material for: Characteristics of Exosomes and the Vascular Landscape Regulate Exosome Sequestration by Peripheral Tissues and Brain
Source: Int J Mol Sci. 2022 Oct 19;23(20):12513. doi: 10.3390/ijms232012513 (PMC9603979; doi:10.3390/ijms232012513)
Supplement: Supplementary file 1 [file ijms-23-12513-s001.zip]

Archive with 1 entries (1 files):
- ijms-1854621-supplementary.pdf
